# Supplementary material for: Myc regulates programmed cell death and radial glia dedifferentiation after neural injury in an echinoderm
Source: BMC Dev Biol. 2015 May 30;15:24. doi: 10.1186/s12861-015-0071-z (PMC4448152; doi:10.1186/s12861-015-0071-z)
Supplement: Additional file 4 — Tabular (Excel spreadsheet) file containing raw qRT-PCR data. The file includes columns of Ct values (one column per primer pair), as well as a two-column table of PCR efficiencies. The spreadsheets can be directly saved as comma-delimited (.csv) files and used as input to the MCMC.qpcr R package [26, 27]. [file 12861_2015_71_MOESM4_ESM.xls]

## Sheet: MycDsi1
sample	treatment	MycDsi1	ATPL
Buf#1	vehicle	24.39	20.95
Buf#1	vehicle	24.58	20.83
Buf#2	vehicle	23.55	19.6
Buf#2	vehicle	23.47	19.52
Buf#3	vehicle	25.07	20.4
Buf#3	vehicle	25.12	20.32
Buf#4	vehicle	24.4	20.01
Buf#4	vehicle	24.23	20
Buf#5	vehicle	22.72	18.93
Buf#5	vehicle	22.72	18.96
Buf#6	vehicle	22.75	19.37
Buf#6	vehicle	22.84	19.47
MycDsi1#1	dsi	25.79	20.72
MycDsi1#1	dsi	25.82	20.79
MycDsi1#2	dsi	26.94	21.9
MycDsi1#2	dsi	26.94	21.89
MycDsi1#3	dsi	23.99	19.68
MycDsi1#3	dsi	23.96	19.64
MycDsi1#4	dsi	23.22	18.66
MycDsi1#4	dsi	23.21	18.6
MycDsi1#5	dsi	24.72	20.25
MycDsi1#5	dsi	24.74	20.19
MycDsi1#6	dsi	26.41	21.8
MycDsi1#6	dsi	26.44	21.8
GFPDsi1#1	control_dsi	22.96	19.21
GFPDsi1#1	control_dsi	22.93	19.14
GFPDsi1#2	control_dsi	25.31	21.26
GFPDsi1#2	control_dsi	25.33	21.15
GFPDsi1#3	control_dsi	24.9	21.12
GFPDsi1#3	control_dsi	24.83	21
GFPDsi1#4	control_dsi	23.15	19.88
GFPDsi1#4	control_dsi	23.2	19.9
GFPDsi1#5	control_dsi	24.16	20.57
GFPDsi1#5	control_dsi	24.2	20.53

## Sheet: MycDsi2
sample	treatment	MycDsi2	ATPL
Buf#1	vehicle	21.99	21.36
Buf#1	vehicle	21.99	21.34
Buf#2	vehicle	20.99	20.27
Buf#2	vehicle	20.9	20.3
Buf#3	vehicle	24.73	22.88
Buf#3	vehicle	24.78	22.87
Buf#4	vehicle	21.91	20.83
Buf#4	vehicle	21.82	20.85
Buf#5	vehicle	19.89	19.15
Buf#5	vehicle	19.82	19.17
Buf#6	vehicle	20.15	20
Buf#6	vehicle	20.28	19.93
MycDsi2#1	dsi	27.81	25.92
MycDsi2#1	dsi	28.15	25.73
MycDsi2#2	dsi	22.45	20.94
MycDsi2#2	dsi	22.55	20.94
MycDsi2#3	dsi	24.51	22.86
MycDsi2#3	dsi	24.37	22.73
MycDsi2#4	dsi	24.99	22.81
MycDsi2#4	dsi	25.03	22.81
MycDsi2#5	dsi	22.36	21.32
MycDsi2#5	dsi	22.3	21.32
GFP#1	control_dsi	20.14	19.29
GFP#1	control_dsi	20.15	19.29
GFP#2	control_dsi	22.04	20.8
GFP#2	control_dsi	22.03	20.79
GFP#3	control_dsi	23.84	22.78
GFP#3	control_dsi	23.74	22.77
GFP#4	control_dsi	23.27	22.88
GFP#4	control_dsi	23.14	22.91
GFP#5	control_dsi	20.84	20.27
GFP#5	control_dsi	20.89	20.14

## Sheet: Efficiencies
gene	efficiency
MycDsi1	1.983
MycDsi2	2.03136
ATPL	1.99997
