# Supplementary material for: Myc regulates programmed cell death and radial glia dedifferentiation after neural injury in an echinoderm
Source: BMC Dev Biol. 2015 May 30;15:24. doi: 10.1186/s12861-015-0071-z (PMC4448152; doi:10.1186/s12861-015-0071-z)
Supplement: Additional file 5 — Text file listing values of the relative area occupied by differentiated glial cells within 1 mm from the wound and the output of the corresponding R analysis. [file 12861_2015_71_MOESM5_ESM.txt]

--DATA (RELATIVE AREA OCCUPIED BY DIFFERENTIATED GLIA)--
        values     ind
1  0.003464092 Vehicle.d2
2  0.046506470 Vehicle.d2
3  0.000000000 Vehicle.d2
4  0.000657344 Vehicle.d2
5  0.000000000 Vehicle.d2
6  0.004697819 GFP.Dsi1.d2
7  0.004981256 GFP.Dsi1.d2
8  0.047813090 GFP.Dsi1.d2
9  0.015254324 GFP.Dsi1.d2
10          NA GFP.Dsi1.d2
11 0.710882165 Myc.Dsi1.d2
12 0.801770574 Myc.Dsi1.d2
13 0.173532652 Myc.Dsi1.d2
14 0.355411173 Myc.Dsi1.d2
15 0.437610361 Myc.Dsi1.d2
16 0.662079590 Myc.Dsi2.d2
17 0.758101310 Myc.Dsi2.d2
18 0.539565698 Myc.Dsi2.d2
19          NA Myc.Dsi2.d2
20          NA Myc.Dsi2.d2

--ONE-WAY ANOVA--
            Df Sum Sq Mean Sq F value   Pr(>F)    
ind          3 1.2869  0.4290   18.99 4.94e-05 ***
Residuals   13 0.2937  0.0226                     
---
Signif. codes:  0 ‘***’ 0.001 ‘**’ 0.01 ‘*’ 0.05 ‘.’ 0.1 ‘ ’ 1
3 observations deleted due to missingness

--Tukey's Post-Hoc Test--
  Tukey multiple comparisons of means
    95% family-wise confidence level

Fit: aov(formula = values ~ ind)

$ind
                           diff        lwr        upr
Myc.Dsi1.d2-GFP.Dsi1.d2  0.477654763  0.1816947  0.7736148
Myc.Dsi2.d2-GFP.Dsi1.d2  0.635062244  0.2980969  0.9720276
Vehicle.d2-GFP.Dsi1.d2  -0.008061041 -0.3040211  0.2878990
Myc.Dsi2.d2-Myc.Dsi1.d2  0.157407481 -0.1647930  0.4796080
Vehicle.d2-Myc.Dsi1.d2  -0.485715804 -0.7647496 -0.2066820
Vehicle.d2-Myc.Dsi2.d2  -0.643123285 -0.9653238 -0.3209228
                           p adj
Myc.Dsi1.d2-GFP.Dsi1.d2 0.0019239
Myc.Dsi2.d2-GFP.Dsi1.d2 0.0004920
Vehicle.d2-GFP.Dsi1.d2  0.9998067
Myc.Dsi2.d2-Myc.Dsi1.d2 0.5017560
Vehicle.d2-Myc.Dsi1.d2  0.0010066
Vehicle.d2-Myc.Dsi2.d2  0.0002871
