# Supplementary material for: Myc regulates programmed cell death and radial glia dedifferentiation after neural injury in an echinoderm
Source: BMC Dev Biol. 2015 May 30;15:24. doi: 10.1186/s12861-015-0071-z (PMC4448152; doi:10.1186/s12861-015-0071-z)
Supplement: Additional file 6 — Text file listing values of the percentage of TUNEL labeled cells and the output of the corresponding R analysis. [file 12861_2015_71_MOESM6_ESM.txt]

--INPUT DATA (PERCENTAGE OF TUNEL-LABELED CELLS)--
       values      ind
1  0.11701850  Vehicle
2  0.07095865  Vehicle
3  0.20775140  Vehicle
4  0.15707591  Vehicle
5  0.12814975  Vehicle
6  0.21736630  GFP.Dsi
7  0.11711049  GFP.Dsi
8  0.14240872  GFP.Dsi
9  0.11232796  GFP.Dsi
10 0.13818288  GFP.Dsi
11 0.03672499 Myc.Dsi1
12 0.03279820 Myc.Dsi1
13 0.07410375 Myc.Dsi1
14 0.10511581 Myc.Dsi1
15 0.06626278 Myc.Dsi1
16 0.02423336 Myc.Dsi2
17 0.04271197 Myc.Dsi2
18 0.04843084 Myc.Dsi2
19 0.02939142 Myc.Dsi2
20         NA Myc.Dsi2

--ONE-WAY ANOVA--
            Df  Sum Sq  Mean Sq F value  Pr(>F)    
ind          3 0.03997 0.013323   9.395 0.00097 ***
Residuals   15 0.02127 0.001418                    
---
Signif. codes:  0 ‘***’ 0.001 ‘**’ 0.01 ‘*’ 0.05 ‘.’ 0.1 ‘ ’ 1
1 observation deleted due to missingness

--Tukey's Post-Hoc Test--
  Tukey multiple comparisons of means
    95% family-wise confidence level

Fit: aov(formula = values ~ ind)

$ind
                          diff          lwr         upr     p adj
Myc.Dsi1-GFP.Dsi  -0.082478165 -0.151120184 -0.01383614 0.0163520
Myc.Dsi2-GFP.Dsi  -0.109287371 -0.182093228 -0.03648152 0.0029973
Vehicle-GFP.Dsi   -0.009288429 -0.077930448  0.05935359 0.9791103
Myc.Dsi2-Myc.Dsi1 -0.026809207 -0.099615063  0.04599665 0.7172297
Vehicle-Myc.Dsi1   0.073189736  0.004547716  0.14183176 0.0348142
Vehicle-Myc.Dsi2   0.099998943  0.027193087  0.17280480 0.0061718
